# Supplementary material for: Molecular characterization of Neisseria meningitidis isolates recovered from 11-19-year-old meningococcal carriers in Salvador, Brazil
Source: PLoS One. 2017 Sep 20;12(9):e0185038. doi: 10.1371/journal.pone.0185038 (PMC5607198; doi:10.1371/journal.pone.0185038)
Supplement: S1 Text — (XLSX) [file pone.0185038.s001.xlsx]

## Sheet: N.meningitidis 
ID Brazil	Unique ID (CDC)	WGS	PubMLST ID (accession number)	Organism	SodC (Ct value)	CtrA (Ct value)	Serogroup	abcZ	adk	aroE	fumC	gdh	pdhC	pgm	ST	CC	porA VR1	porA VR2	Subtype (porA)	porB	fetA	fHbP	fHbP-variant	fHbP SubFamilia	nadA (pep)[var]	nhbA ()pep
32	M37059	Yes	54017	N.meningitidis	18.59	16.12	E	2	16	12	9	9	18	7	10220	254	7-1	1	P1.7-1,1	3-38	F3-67	13	1.13	B09	NEG	7(9)
38	M37060	Yes	54018	N.meningitidis	18.89	no CT		5	4	38	15	22	40	13	1136	1136	18-1	3	P1.18-1,3	3-84	F4-66	91	3.94	A103	NEG	600
41	M37061	No		N.meningitidis	18.74	no CT		5	4	17	15	30	7	12	823	198	18	25-37	P1.18,25-37	3-84	F5-5	66	1.4	B16	NEG	35(10)
51	M37062	No		N.meningitidis	18.42	no CT		5	4	17	15	30	7	12	823	198	18	25-44	P1.18,25-44	3-84	F5-5	66	1.4	B16	NEG	35(10)
64	M37064	Yes	54019	N.meningitidis	14.92	15.24	B	8	10	5	9	6	3	8	639	32 /ET-5 complex	19	15	P1.19,15	3-1	F5-1	19	2.19	A22	1(1)[1]	231
77	M37065	Yes	54020	N.meningitidis	17.01	no CT	cnl	5	4	38	15	22	40	13	1136	1136	18-1	3	P1.18-1,3	3-84	F4-66	91	3.94	A103	NEG	600
93	M37067	Yes	54021	N.meningitidis	19.65	no CT		5	4	17	15	30	7	12	823	198	18	25-37	P1.18,25-37	3-84	F5-5	1	1.1	B24	NEG	35(10)
127	M37068	Yes	54022	N.meningitidis	18.08	16.02		7	16	55	10	3	56	46	178	178	19-5	15-23	P1.19-5,15-23	3-38	F1-7	34	1.12	B06	NEG	6
170	M37069	Yes	54023	N.meningitidis	21.07	18.44	B	12	26	9	9	9	6	9	2120	41/44	18-7	9	P1.18-7,9	3-16	F1-5	19	2.19	A22	NEG	2
221	M37074	Yes	54024	N.meningitidis	18.76	no CT		5	4	17	15	30	7	12	823	198	18-1	30-4	P1.18-1,30-4	3-381	F5-5	66	1.4	B16	NEG	35(10)
315	M37080	No		N.meningitidis	19.2	17.97	Y	46	7	4	737	26	18	28	11545	NA	5-1	10-4	P1.5-1,10-4	3-100	F1-7	21	2.21	A07	NEG	7(9)
392	M37082	Yes	54025	N.meningitidis	21.4	no CT		5	4	38	15	22	40	13	1136	1136	18-1	3-4	P1.18-1,3-4	3-84	F4-66	91	3.94	A103	NEG	325(600)
416	M37085	No		N.meningitidis	19.56	17.59		46	7	4	242	22	18	28	6525	NA	5-11	10-13	P1.5-11,10-13	3-100	F1-7	21	2.21	A07	NEG	7(9)
428	M37087	Yes	54026	N.meningitidis	19.13	17.35	Z	13	29	779	17	26	65	53	11458	NA	19	15	P1.19,15	3-1	F5-7	16	2.16	A19	8(9)[2/3]	142(101)
447	M37088	No		N.meningitidis	19.84	17.42		10	5	470	9	8	9	17	6519	23 /Cluster A3	18-1	30-2	P1.18-1,30-2	3-36	F5-5	21	2.21	A07	NEG	335(145)
449	M37089	Yes	54027	N.meningitidis	21.6	19.44		46	7	4	242	22	18	28	6525	NA	5-11	10-13	P1.5-11,10-13	3-100	F1-7	21	2.21	A07	NEG	101
462	M37090	No		N.meningitidis	19.34	no CT		5	4	17	15	30	7	12	823	198	18	25-37	P1.18,25-37	3-84	F5-5	66	1.4	B16	NEG	35(10)
497	M37093	Yes	54028	N.meningitidis	24.79	no CT		5	4	38	15	22	40	13	1136	1136	18-1	3-8	P1.18-1,3-8	3-84	F4-66	33	3.31	A47	NEG	600
504	M37095	Yes	54029	N.meningitidis	20.17	no CT	cnl	5	4	38	738	22	40	13	11552	1136	18-1	3-8	P1.18-1,3-8	3-84	F4-66	91	3.94	A103	NEG	600
534	M37096	No		N.meningitidis	17.21	15.97	C	4	10	38	307	6	2	12	3771	35	7-2	13-7	P1.7-2,13-7	3-154	F1-7	24	2.24	A12	NEG	19(21)
545	M37097	No		N.meningitidis	14.77	no CT	cnl	5	4	17	15	30	7	12	823	198	18	25-37	P1.18,25-37	3-84	F5-5	66	1.4	B16	NEG	35(10)
546	M37098	Yes	54030	N.meningitidis	19.02	22.7	E	2	16	12	9	9	18	7	10220	254	7-1	1	P1.7-1,1	3-38	F3-67	104	2104	A100	NEG	7(9)
551	M37099	Yes	54031	N.meningitidis	20.06	18.93	Y	10	5	18	9	11	9	17	23	23 /Cluster A3	5-2	10-2	P1.5-2,10-2	3-53	F2-13	104	2104	A100	NEG	8
583	M37102	Yes	54032	N.meningitidis	19.86	no CT		5	4	17	15	30	7	12	823	198	18	25-37	P1.18,25-37	3-84	F5-5	66	1.4	B16	NEG	10
598	M37103	Yes	54033	N.meningitidis	18.79	17.93	Y	219	5	275	17	11	8	21	3015	NA	18-1	3	P1.18-1,3	2-194	F3-4	16	2.16	A19	NEG	20
599	M37104	Yes	54034	N.meningitidis	18.83	18.02	W	2	3	4	3	8	4	6	11	11/ET-37 complex	5	2	P1.5,2	2-3	F1-1	160	2151	A24	2(2)[2/3]	29
619	M37106	No		N.meningitidis	18.26	17.8	B	4	5	47	17	6	503	280	11453	NA	19	15-1	P1.19,15-1	3-45	F1-7	24	2.24	A12	NEG	-21
623	M37108	Yes	54035	N.meningitidis	15.46	no CT	cnl	16	2	6	25	17	25	22	53	53	7	30-3	P1.7,30-3	3-64	F1-2	102	2102	A73	NEG	58
645	M37111	Yes	54036	N.meningitidis	15.17	15.38	Z	13	29	2	17	26	65	53	2123	NA	18-1	3	P1.18-1,3	3-38	F5-7	25	2.25	A15	NEG	101
649	M37112	Yes	54037	N.meningitidis	16.14	no CT		8	10	5	9	6	3	8	639	32 /ET-5 complex	19	15	P1.19,15	3-1	F5-1	19	2.19	A22	1(1)[1]	44(145)
659	M37113	Yes	54038	N.meningitidis	17.1	no CT	cnl	5	4	38	15	22	40	9	11459	1136	18-4	25-60	P1.18-4,25-60	3-84	FNA	29	3.29	A99	NEG	108(262)
669	M37114	Yes	54039	N.meningitidis	16.09	no CT		5	4	17	15	30	7	12	823	198	18	25-37	P1.18,25-37	3-84	F5-5	66	1.4	B16	NEG	10
673	M37115	Yes	54040	N.meningitidis	13.85	no CT	B	9	5	778	9	9	18	9	11577	41/44	22	14-6	P1.22,14-6	3-64	F1-199	19	2.19	A22	NEG	291
681	M37116	Yes	54041	N.meningitidis	14.95	no CT		5	4	38	15	22	40	13	1136	1136	18-1	3-4	P1.18-1,3-4	3-84	F4-66	91	3.94	A103	NEG	600
710	M37118	Yes	54042	N.meningitidis	15.03	no CT	cnl	5	4	38	15	22	40	13	1136	1136	18-1	3-7	P1.18-1,3-7	3-84	F4-66	91	3.94	A103	NEG	600
741	M37121	Yes	54043	N.meningitidis	13.84	13.79	B	222	3	58	261	263	5	255	3200	4821	17-6	23-6	P1.17-6,23-6	3-372	F3-36	16	2.16	A19	NEG	669
751	M37122	Yes	54044	N.meningitidis	16.1	15.61		46	7	4	242	22	18	28	6525	NA	5-11	10-13	P1.5-11,10-13	3-100	F1-7	21	2.21	A07	NEG	101
765	M37125	Yes	54045	N.meningitidis	15.24	15.24	cnl	5	4	4	15	22	40	13	7450	1136	18	25	P1.18,25	3-37	F2-7	91	3.94	A103	NEG	44(145)
773	M37126	Yes	54046	N.meningitidis	14.14	no CT	cnl	217	3	79	7	260	249	123	7129	NA	12-6	13-39	P1.12-6,13-39	3-122	F5-5	756	3627	A	NEG	308
781	M37127	Yes	54047	N.meningitidis	13.86	12.56	E	2	16	12	1	9	18	7	10224	254	21	16	P1.21,16	3-320	F3-9	13	1.13	B09	NEG	7(9)
790	M37128	Yes	54048	N.meningitidis	15.4	13.98	Y	10	5	206	9	11	9	17	11461	23 /Cluster A3	7-2	NA	P1.7-2,NA	3-36	F1-5	21	2.21	A07	NEG	335(145)
799	M37129	No		N.meningitidis	15.64	14.64		10	5	470	9	8	9	17	6519	23 /Cluster A3	18-1	30	P1.18-1,30	3-36	F5-5	21	2.21	A07	NEG	335(145)
829	M37133	Yes	54049	N.meningitidis	15.55	no CT	cnl	5	4	38	15	22	40	13	1136	1136	18-1	3	P1.18-1,3	3-84	F4-66	91	3.94	A103	NEG	600
832	M37134	Yes	54050	N.meningitidis	14.69	15.63	E	2	16	12	9	9	18	7	10220	254	7-1	1	P1.7-1,1	3-38	F3-67	13	1.13	B09	NEG	-9
836	M37135	Yes	54051	N.meningitidis	14.59	no CT	cnl	5	4	17	15	30	7	12	823	198	18	25-37	P1.18,25-37	3-84	F5-5	66	1.4	B16	NEG	10
891	M37139	Yes	54052	N.meningitidis	17.28	no CT	cnl	5	4	38	15	22	40	13	1136	1136	18-1	3	P1.18-1,3	3-84	F4-66	91	3.94	A103	NEG	325(600)
904	M37141	Yes	54053	N.meningitidis	15.58	14.79	W	2	16	4	3	8	4	6	7097	11 /ET-37 complex	5	2	P1.5,2	2-3	F1-1	160	2151	A24	2(2)[2/3]	29
943	M37144	Yes	54054	N.meningitidis	13.66	13.86	B	7	5	1	3	36	53	15	3496	CC213	22	14-26	P1.22,14-26	3-14	F5-9	65	3.45	A05	4[4/5]	33(18)
945	M37145	No		N.meningitidis	14.59	14.41	B	6	6	9	9	9	6	9	5892	41/44	7-2	13-1	P1.7-2,13-1	3-66	F4-38	19	2.19	A22	NEG	335(145)
1052	M37148	Yes	54055	N.meningitidis	19.55	no CT	cnl	16	2	6	25	17	25	22	53	53	7	30-45	P1.7,30-45	3-64	F1-2	102	2102	A73	NEG	65(58)
1074	M37149	No		N.meningitidis	18.38	17.03	C	276	4	9	9	5	18	2	3780	103	22	14-6	P1.22,14-6	2-23	F3-9	25	2.25	A15	NEG	15(24)
1085	M37150	Yes	54056	N.meningitidis	18.49	no CT	cnl	5	4	17	15	30	7	12	823	198	18	25-32	P1.18,25-32	3-37	F5-5	66	1.4	B16	NEG	10
1094	M37151	Yes	54057	N.meningitidis	18.44	no CT	cnl	16	2	6	25	17	25	22	53	53	7	30-2	P1.7,30-2	3-64	F1-5	102	2102	A73	NEG	65(58)
1098	M37152	Yes	54058	N.meningitidis	16.43	no CT	Y	46	7	4	242	26	18	28	5770	175	5-1	10-3	P1.5-1,10-3	3-100	F1-7	21	2.21	A07	NEG	9
1162	M37153	Yes	54059	N.meningitidis	16.37	15.28	Z	20	3	2	26	26	15	112	5953	NA	18-1	30-2	P1.18-1,30-2	3-63	F5-7	22	2.22	A10	NEG	80(92)
1224	M37154	Yes	54060	N.meningitidis	16.5	no CT	cnl	16	2	6	25	17	25	22	53	53	7-2	30-3	P1.7-2,30-3	3-64	F1-5	102	2102	A73	NEG	58
571	M37958	Yes	54061	N.meningitidis			cnl	729	502	17	15	30	7	12	11462	198	22-1	14-23	P1.22-1,14-23	3-84	F5-5	66	1.4	B16	NEG	35(10)
594	M37959	Yes	54062	N.meningitidis			cnl	5	4	38	15	663	40	13	10238	1136	18-4	25-50	P1.18-4,25-50	3-84	F4-66	91	3.94	A103	NEG	325(600)
603	M37960	Yes	54063	N.meningitidis			cnl	16	2	6	25	17	25	22	53	53	7	30-3	P1.7,30-3	3-64	F1-2	102	2102	A73	NEG	65(58)
